# Supplementary material for: Exploring Human Papillomavirus 16 Long Control Region Variants in Paraguayan Women: Comparing Variant Diversity to Transcriptional Activity and Cervical Lesion Severity
Source: Int J Microbiol. 2026 Jul 6;2026:2292032. doi: 10.1155/ijm/2292032 (PMC13338574; doi:10.1155/ijm/2292032)
Supplement: Supplementary file 1 — Supporting Information 1 Table S1: Alignment of the 67 HPV 16 reference sequences and the 44 sequences of the LCR region of Paraguayan women positive for HPV16 from the ESTAMPA study. [file IJM-2026-2292032-s001.xlsx]

## Sheet: Hoja2
	S1 Table. Alignment of the 67 HPV 16 reference sequences and the 44 sequences of the LCR region of Paraguayan women positive for HPV16 from the Estampa study.
	Sequences	Nucleotide position
		LCR
		7168	7173	7175	7177	7179	7193	7200	7201	7210	7227	7232	7233	7237	7238	7249	7263	7264	7270	7282	7287	7289	7293	7310	7316	7328	7331	7339	7345	7347	7348	7359	7360	7372	7387	7394	7395	7401	7405	7415	7429	7435	7441	7447	7450	7456	7458	7469	7472
	HPV16REF_PaVe	A	G	A	T	G	G	T	T	C	A	A	A	G	T	G	A	T	C	T	A	A	T	C	A	T	T	A	A	T	A	G	G	A	G	C	C	T	T	C	G	G	T	G	T	G	A	T	T
	HPV16_A1_E_QV02234_HQ644259_CRI	.	.	.	.	A	.	.	.	.	.	.	.	.	.	.	.	.	.	.	.	.	.	.	.	.	.	.	.	.	.	.	.	.	.	.	.	.	.	.	.	.	.	.	.	.	.	.	.
	HPV16_A1_E_QV11074_HQ644267_CRI	.	.	.	.	.	.	.	.	.	.	.	.	.	.	.	.	.	.	.	.	.	.	.	.	.	.	.	.	.	.	.	.	.	.	.	.	.	.	.	.	.	.	.	.	.	.	.	.
	HPV16_A1_E_QV11687_HQ644268_CRI	.	.	.	.	.	T	.	.	.	.	.	.	.	A	.	.	.	.	.	.	.	.	.	.	.	.	.	.	.	.	.	.	.	.	.	.	.	.	.	.	.	.	.	.	.	.	.	.
	HPV16_A1_E_QV13956_HQ644271_CRI	.	.	.	.	.	T	.	.	.	.	.	.	.	.	.	.	.	.	.	.	.	.	.	.	.	.	.	.	.	.	.	.	.	.	.	.	.	.	.	.	.	.	.	.	.	.	.	.
	HPV16_A1_E_QV15521_AY686581_CRI	.	.	.	.	.	.	.	.	.	.	.	.	.	.	.	.	.	.	.	.	.	.	.	.	.	.	.	.	.	.	.	.	.	.	.	.	.	.	.	.	.	.	.	.	.	.	.	.
	HPV16_A1_E_QV16936_AY686580_CRI	.	.	.	.	.	T	.	.	.	.	.	.	.	.	.	.	.	.	.	.	.	.	.	.	.	.	.	.	.	.	.	.	.	.	.	.	.	.	.	.	.	.	.	.	.	.	.	.
	HPV16_A1_E_QV17286_HQ644272_CRI	.	.	.	.	.	.	.	.	.	.	.	.	.	.	.	.	.	.	.	.	.	.	.	.	.	.	.	.	.	.	.	.	.	.	.	.	.	.	.	.	.	.	.	.	.	.	.	.
	HPV16_A1_E_QV17722_AY686584_CRI	.	.	.	.	.	.	.	.	.	.	.	.	.	.	.	.	.	.	.	.	.	.	.	.	.	.	.	.	.	.	.	.	.	.	.	.	.	.	.	.	.	.	.	.	.	.	.	.
	HPV16_A1_E_QV18158_AY686583_CRI	.	.	.	.	.	T	.	.	.	.	.	.	.	.	.	.	.	.	.	.	.	.	.	.	.	.	.	.	.	.	.	.	.	.	.	.	.	.	.	.	.	.	.	.	.	.	.	.
	HPV16_A1_E_QV19110_HQ644274_CRI	.	.	.	.	.	T	.	.	.	.	.	.	.	.	.	.	.	.	.	.	.	.	.	.	.	.	.	.	.	.	.	.	.	.	.	.	G	.	.	.	.	.	.	.	.	.	.	.
	HPV16_A1_E_QV24723_HQ644280_CRI	.	.	.	.	.	.	.	.	.	.	.	.	.	.	.	.	.	.	.	.	.	.	.	.	.	.	.	.	.	.	.	.	.	.	.	.	.	.	.	.	.	.	.	.	.	.	.	.
	HPV16_A1_E_QV25054_HQ644282_CRI	.	.	.	.	.	T	.	.	.	.	.	.	.	.	.	.	.	.	.	.	.	.	.	.	.	.	.	.	.	.	.	.	.	.	.	.	.	.	.	.	.	.	.	.	.	.	.	.
	HPV16_A1_E_QV25086_HQ644283_CRI	.	.	.	.	.	T	.	.	.	.	.	.	.	.	.	.	.	.	.	.	.	.	.	.	.	.	.	.	.	.	.	.	.	.	.	.	.	.	.	.	.	.	.	.	.	.	.	.
	HPV16_A1_E_QV28131_HQ644284_CRI	.	.	.	.	.	.	.	.	.	.	.	.	.	.	.	.	.	.	.	.	.	.	.	.	.	.	.	.	.	.	.	.	.	.	.	.	.	.	.	.	.	.	.	.	.	.	.	.
	HPV16_A1_E_QV33501_HQ644286_CRI	.	.	.	.	.	T	.	.	.	.	.	.	.	.	.	.	.	.	.	.	.	.	.	.	.	.	.	.	.	.	.	.	.	.	.	.	.	.	.	.	.	.	.	.	.	.	.	.
	HPV16_A1_E_QV35943_HQ644287_CRI	.	.	.	.	.	.	.	.	.	.	.	.	.	.	.	.	.	.	.	.	.	.	.	.	G	.	.	.	.	.	.	.	.	.	.	.	.	.	.	.	.	.	.	.	.	.	.	.
	HPV16_A1_E_Z032_HQ644297_ZMB	.	.	.	.	.	.	.	.	.	.	.	.	.	.	.	.	.	.	.	.	.	.	.	.	.	.	.	.	.	.	.	.	.	.	T	.	.	.	.	.	.	.	.	.	.	.	.	.
	HPV16_A2_E_W0122_AF536179_USA	.	.	.	.	.	T	.	.	.	.	.	.	.	.	.	.	.	.	.	.	.	.	G	.	.	C	.	G	.	.	.	.	.	.	.	.	.	.	.	.	.	.	.	.	.	.	.	.
	HPV16_A3_E_AS411_HQ644236_TWN	G	.	.	.	.	T	.	.	.	.	.	.	.	.	.	.	.	.	.	.	.	.	.	.	.	.	.	.	.	.	.	.	.	.	.	.	.	.	.	.	.	.	.	.	.	.	.	.
	HPV16_A4_AS_AS097_HQ644234_TWN	.	.	C	C	.	T	.	C	.	.	.	.	.	.	.	.	.	T	.	C	.	.	.	.	.	.	.	.	.	.	.	.	.	.	.	.	.	G	.	.	.	.	.	.	.	.	.	.
	HPV16_A4_AS_AS310_HQ644235_TWN	.	.	C	C	.	T	.	C	A	.	.	.	.	.	.	.	.	T	.	C	C	.	.	.	.	.	.	.	.	.	.	.	.	.	.	.	.	.	.	.	.	.	.	.	.	.	.	.
	HPV16_A4_As_IN151168_HQ644248_THA	.	.	C	C	.	T	.	C	.	.	.	.	.	.	.	.	.	T	.	C	C	.	.	.	.	.	.	.	.	.	.	.	.	.	.	.	.	.	.	.	.	.	.	.	.	.	.	.
	HPV16_A4_AS_INJP0468_HQ644251_THA	.	.	C	C	.	T	.	C	.	.	.	.	.	.	.	.	.	T	.	C	C	.	.	.	.	.	.	.	.	.	.	.	.	.	.	.	.	.	.	.	.	.	.	.	.	.	.	.
	HPV16_A4_As_QV2706_HQ644261_CRI	.	.	C	C	.	T	.	C	.	.	.	.	.	.	.	.	.	T	.	C	C	.	.	.	.	.	.	.	.	.	.	.	.	.	.	.	.	.	.	A	.	.	.	.	.	.	.	.
	HPV16_A4_AS_W0724_AF534061_USA	.	.	C	C	.	T	.	C	.	.	.	.	.	.	.	.	.	T	.	C	C	.	.	.	.	.	.	.	.	.	.	.	.	.	.	.	.	.	.	.	.	.	.	.	.	.	.	.
	HPV16_B1_AF1_BF215_HQ644238_BFA	.	.	.	.	.	T	.	.	.	.	G	.	.	.	.	.	.	.	.	.	.	.	.	.	.	.	.	.	C	.	.	.	.	.	.	.	.	.	.	.	.	.	.	.	.	.	.	.
	HPV16_B1_Af1_BF325_HQ644240_BFA	.	.	.	.	.	T	.	.	.	.	G	.	.	.	.	.	.	.	.	.	.	.	.	.	.	.	.	.	.	.	.	.	.	.	.	.	.	.	.	.	.	.	.	.	.	.	.	.
	HPV16_B1_Af1_R872_AF472508_USA	.	.	.	.	.	T	.	.	.	.	G	.	.	.	.	.	.	.	.	.	.	.	.	.	.	.	.	.	.	.	.	.	.	.	.	.	.	.	.	.	.	.	.	.	.	.	.	.
	HPV16_B1_AF1_R872_HQ644290_RWA	.	.	.	.	.	T	.	.	.	.	G	.	.	.	.	.	.	.	.	.	.	.	.	.	.	.	.	.	.	.	.	.	.	.	.	.	.	.	.	.	.	.	.	.	.	.	.	G
	HPV16_B1_Af1_RW918_HQ644293_RWA	.	.	.	.	.	T	.	.	.	.	G	.	.	.	.	.	.	.	.	.	.	.	.	.	.	.	.	.	.	.	.	.	.	.	.	.	.	.	.	.	.	.	.	.	.	.	.	.
	HPV16_B1_Af1_W0236_AF536180_USA	.	.	.	.	.	T	C	.	.	.	G	.	.	.	.	.	.	.	.	.	.	.	.	.	.	.	.	.	.	.	.	.	.	.	.	.	.	.	.	.	.	.	.	.	.	.	.	.
	HPV16_B1_Af1_Z016_HQ644296_ZMB	.	.	.	.	.	T	.	.	.	.	G	.	.	.	.	.	.	.	.	.	.	.	.	.	.	.	.	.	.	.	.	.	.	.	.	.	.	.	.	.	.	.	.	.	.	.	.	.
	HPV16_B1_AF1_Z122_HQ644299_ZMB	.	.	.	.	.	T	.	.	.	.	G	.	.	.	.	.	.	.	.	.	.	G	.	.	.	.	.	.	.	.	.	.	.	.	.	.	.	.	.	.	.	.	.	.	.	.	.	.
	HPV16_B2_AF1_IARC1100085NI_KU053915	.	.	.	.	.	.	.	.	.	.	.	.	.	.	.	.	.	.	.	.	.	.	.	.	.	.	.	.	.	.	.	.	.	.	.	.	.	.	.	.	.	.	A	.	.	.	.	.
	HPV16_B3_AF1_Z109_HQ644298_ZMB	.	.	.	.	.	.	.	.	.	.	G	.	.	.	.	.	.	.	.	.	.	.	.	.	A	.	.	.	.	.	.	.	.	.	.	.	.	.	.	.	.	.	A	.	.	.	.	.
	HPV16_B4_AF1_IARC907912AL_KU053914	.	.	.	.	.	T	.	.	.	.	C	.	.	.	.	.	.	.	.	.	.	.	.	.	.	.	.	.	.	C	.	.	.	.	.	.	.	.	.	.	.	.	.	.	.	.	.	.
	HPV16_C1_AF2_BF039_HQ644237	.	.	.	.	.	T	.	.	.	.	.	C	.	.	.	.	.	.	G	.	.	.	.	.	.	.	.	.	.	.	.	.	C	.	.	.	.	.	.	.	A	.	.	.	.	.	.	.
	HPV16_C1_Af2_BF236_HQ644239_BFA	.	.	.	.	.	T	.	.	.	.	.	C	.	.	.	.	.	.	G	.	.	.	.	.	.	.	.	.	.	.	.	.	C	.	.	.	.	.	.	.	A	.	.	.	.	.	.	.
	HPV16_C1_Af2_IN221688_HQ644249_THA	.	.	.	.	.	T	.	.	.	.	.	C	.	.	.	.	.	.	G	.	.	.	.	.	.	.	.	.	.	.	.	.	C	.	.	.	.	.	.	.	A	.	.	.	.	.	.	.
	HPV16_C1_Af2_IN272098_HQ644250_THA	.	.	.	.	.	T	.	.	.	.	.	C	.	.	.	.	.	.	.	.	.	.	.	.	.	.	.	.	.	.	.	.	.	C	.	.	.	.	.	.	A	.	.	.	.	T	.	.
	HPV16_C1_AF2_R460_AF472509_USA	.	.	.	.	.	T	.	.	.	.	.	C	.	.	.	.	.	.	.	.	.	.	.	.	.	.	.	.	.	.	.	.	.	C	.	.	.	.	.	.	A	.	.	.	.	T	.	.
	HPV16_C1_Af2_RW851_HQ644291_RWA	.	.	.	.	.	T	.	.	.	.	.	C	.	.	.	.	.	.	.	.	.	.	.	.	.	.	.	.	.	.	.	.	.	C	.	.	.	.	.	.	A	.	.	.	.	.	.	.
	HPV16_C1_AF2_RW862_HQ644292_RWN	.	.	.	.	.	T	.	.	.	.	.	C	.	.	.	.	.	.	.	.	.	.	.	.	.	.	.	.	.	.	.	.	.	C	.	.	.	.	.	.	A	.	.	.	.	.	.	.
	HPV16_C2_AF2_IARC240211GU_HQ644244	.	.	.	.	.	T	.	.	.	C	.	C	.	.	.	.	.	.	.	.	.	.	.	.	.	.	.	.	.	.	.	.	.	.	.	.	.	.	.	.	.	.	.	.	.	.	.	.
	HPV16_C3_AF2_IARC040105BE_KU053920	.	.	.	.	.	T	.	.	.	.	.	C	.	.	.	.	.	.	.	.	.	.	.	.	.	.	.	.	.	.	.	.	.	.	.	.	.	.	.	.	.	.	.	.	.	.	.	.
	HPV16_C4_AF2_IARC304612MO_KU053925	.	.	.	.	.	T	.	.	.	.	.	C	.	.	.	.	.	.	.	.	.	.	.	.	.	.	.	.	.	.	.	.	.	.	.	.	.	.	.	.	.	.	.	.	.	.	.	.
	HPV16_D1_AA_QV00512_HQ644257_CRI	.	.	.	.	.	T	.	.	.	C	.	C	.	.	.	.	.	.	.	.	.	.	.	.	.	.	.	.	.	.	.	.	.	.	.	.	.	G	.	.	.	.	.	.	.	.	.	.
	HPV16_D2_AA_QV00124_HQ644254_CRI	.	.	.	.	.	T	.	.	.	.	.	C	.	.	.	.	.	.	.	.	.	.	.	.	.	.	T	.	.	.	.	.	.	.	T	T	.	.	.	.	.	.	.	.	.	.	.	.
	HPV16_D2_AA_QV13791_HQ644270_CRI	.	A	.	.	.	T	.	.	.	.	.	C	.	.	.	.	.	.	.	.	.	.	.	.	.	.	T	.	.	.	.	.	.	.	T	T	.	.	.	.	.	.	.	.	.	.	.	.
	HPV16_D2_AA_QV15321_AY686579_CRI	.	.	.	.	.	T	.	.	.	.	.	C	.	.	.	.	.	.	.	.	.	.	.	.	.	.	T	.	.	.	.	.	.	.	T	T	.	.	.	.	.	.	.	.	.	.	.	.
	HPV16_D2_AA_QV15351_AY686582_CRI	.	.	.	.	.	T	.	.	.	.	.	C	.	.	.	.	.	.	.	.	.	.	.	.	.	.	T	.	.	C	.	.	.	.	T	T	.	.	.	.	.	.	.	.	.	.	.	.
	HPV16_D2_AA_QV19067_HQ644273_CRI	.	.	.	.	.	T	.	.	.	.	.	C	.	.	.	.	.	.	.	.	.	.	.	.	.	.	T	.	.	C	.	.	.	.	T	T	.	.	.	.	.	.	.	.	.	.	.	.
	HPV16_D2_AA_QV22478_HQ644277_CRI	.	.	.	.	.	T	.	.	.	.	.	C	.	.	.	.	.	.	.	.	.	.	.	.	.	.	T	.	.	C	.	.	.	.	T	T	.	.	.	.	.	.	.	.	.	.	.	.
	HPV16_D2_AA_QV23890_HQ644279_CRI	.	.	.	.	.	T	.	.	.	.	.	C	.	.	.	.	.	.	.	.	.	.	.	.	.	.	T	.	.	-	.	.	.	.	T	T	.	.	.	.	.	.	.	.	.	.	.	.
	HPV16_D2_AA_QV24898_HQ644281_CRI	.	.	.	.	.	T	.	.	.	.	.	C	.	.	.	.	.	.	.	.	.	.	.	.	.	.	T	.	.	-	.	.	.	.	T	T	.	.	.	.	.	.	.	.	.	.	.	.
	HPV16_D3_AA_IN000078_HQ644247_THA	.	.	.	.	.	T	.	.	.	.	.	C	.	.	.	.	.	.	.	.	.	.	.	.	.	.	T	.	.	.	.	.	.	.	T	T	.	.	.	.	.	.	.	.	.	.	.	.
	HPV16_D3_AA_QV00079_HQ644253_CRI	.	.	.	.	.	T	.	.	.	.	.	C	.	.	.	.	.	.	.	.	.	.	.	.	.	.	T	.	.	.	.	.	.	.	T	T	.	.	.	.	.	.	.	.	.	.	.	.
	HPV16_D3_AA_QV00346_HQ644255_CRI	.	.	.	.	.	T	.	.	.	.	.	C	.	.	.	.	.	.	.	.	.	.	.	.	.	.	T	.	.	.	.	.	.	.	T	T	.	.	.	.	.	.	.	.	.	.	.	.
	HPV16_D3_AA_QV00995_AF402678_CRI	.	.	.	.	.	T	.	.	.	.	.	C	.	.	.	.	.	.	.	.	.	.	.	.	.	.	T	.	.	.	.	.	.	.	T	T	.	.	.	.	.	.	.	.	.	.	.	.
	HPV16_D3_AA_QV04917_HQ644265_CRI	.	.	.	.	.	T	.	.	.	.	.	C	.	.	.	.	.	.	.	.	.	.	.	.	.	.	T	.	.	.	.	.	.	.	T	T	.	.	.	.	.	.	.	.	.	.	.	.
	HPV16_D3_AA_QV13040_HQ644269_CRI	.	.	.	.	.	T	.	.	.	.	.	C	.	.	.	.	.	.	.	.	.	.	.	.	.	.	T	.	.	.	.	.	.	.	T	T	.	.	.	.	.	.	.	.	.	.	.	.
	HPV16_D3_AA_QV21730_HQ644276_CRI	.	.	.	.	.	T	.	.	.	.	.	C	.	.	.	.	.	.	.	.	.	.	.	.	.	.	T	.	.	.	.	.	.	.	T	T	.	.	.	.	.	.	.	.	.	.	.	.
	HPV16_D3_AA_QV23856_HQ644278_CRI	.	.	.	.	.	T	.	.	.	.	.	C	.	.	.	.	.	.	.	.	.	.	.	.	.	.	T	.	.	.	.	.	.	.	T	T	.	.	.	.	.	.	.	.	.	.	.	.
	HPV16_D3_AA_QV33364_HQ644285_CRI	.	.	.	.	.	T	.	.	.	.	.	C	.	.	.	.	.	.	.	.	.	.	.	.	.	.	T	.	.	.	.	.	.	.	T	T	.	.	.	.	.	.	.	.	.	.	.	.
	HPV16_D3_AA_RW649_HQ644288_RWA	.	.	.	.	.	T	.	.	.	.	.	C	.	.	.	.	.	.	.	.	.	.	.	.	.	.	T	.	.	.	.	.	.	.	T	T	.	.	.	.	.	.	.	.	.	.	.	.
	HPV16_D3_AA_RW677_HQ644289_RWA	.	.	.	.	.	T	.	.	.	.	.	C	.	.	.	.	.	.	.	.	.	.	.	.	.	.	T	.	.	.	.	.	.	.	T	T	.	.	.	.	.	.	.	.	.	.	.	.
	HPV16_D4_NA_IARC903812AL_KU053931	.	.	.	.	.	T	.	.	.	.	.	C	.	.	.	.	.	.	.	.	.	.	.	.	.	.	.	.	.	.	A	A	.	.	.	.	.	.	.	.	.	G	.	.	.	.	.	.
	LCR_18PRY	.	.	.	.	.	.	.	.	.	.	.	.	.	.	.	.	.	.	.	.	.	.	.	C	.	.	.	.	.	.	.	.	.	.	.	.	.	.	.	.	.	.	.	.	.	.	.	.
	LCR_679PRY	.	.	.	.	.	T	.	.	.	.	.	.	.	.	.	.	.	.	.	.	.	.	.	.	.	.	.	.	.	.	.	.	.	.	.	.	.	.	.	.	.	.	.	.	.	.	.	.
	LCR_1153PRY	.	.	.	.	.	T	.	.	.	.	.	.	.	.	.	.	.	.	.	.	.	.	.	.	.	.	.	.	.	.	.	.	.	.	.	.	.	.	.	.	.	.	.	.	.	.	.	.
	LCR_1479PRY	.	.	.	.	.	T	.	.	.	.	.	.	.	.	.	.	.	.	.	.	.	.	.	.	.	.	.	.	.	.	.	.	.	.	.	.	.	.	.	.	.	.	.	.	.	.	.	.
	LCR_1508PRY	.	.	.	.	.	T	.	.	.	.	.	.	.	.	.	.	.	.	.	.	.	.	.	.	.	.	.	.	.	.	.	.	.	.	.	.	.	.	.	.	.	.	.	.	.	.	.	.
	LCR_1601PRY	.	.	.	.	.	.	.	.	.	.	.	.	.	.	.	.	.	.	.	.	.	.	.	.	.	.	.	.	.	.	.	.	.	.	.	.	.	.	.	.	.	.	.	.	.	.	.	.
	LCR_2218PRY	.	.	.	.	.	T	.	.	.	.	.	C	.	.	.	.	G	.	.	.	.	.	.	.	.	.	T	.	.	.	.	.	.	.	T	T	.	.	.	.	.	.	.	.	.	.	.	.
	LCR_4227PRY	.	.	.	.	.	T	.	.	.	.	.	C	.	.	.	.	.	.	.	.	.	.	.	.	.	.	T	.	.	.	.	.	.	.	T	T	.	.	.	.	.	.	.	.	.	.	.	.
	LCR_4932PRY	.	.	.	.	.	T	.	.	.	.	.	C	.	.	.	.	.	.	.	.	.	.	.	.	.	.	T	.	.	.	.	.	.	.	T	T	.	.	.	.	.	.	.	.	.	.	.	.
	LCR_193PRY	.	.	.	.	.	.	.	.	.	.	.	.	.	.	C	.	.	.	.	.	.	.	.	.	.	.	.	.	.	.	.	.	.	.	.	.	.	.	.	.	.	.	.	.	A	.	.	.
	LCR_218PRY	.	.	.	.	.	.	.	.	.	.	.	C	.	.	.	.	.	.	.	.	.	.	.	.	.	.	.	.	.	.	.	.	.	.	.	.	.	.	.	.	.	.	.	.	.	.	A	.
	LCR_257PRY	.	.	.	.	.	T	.	.	.	.	.	.	.	.	.	.	.	.	.	.	.	.	.	.	.	.	.	.	.	.	.	.	.	.	.	.	.	.	T	.	.	.	.	.	.	.	.	.
	LCR_262PRY	.	.	.	.	.	T	.	.	.	.	.	.	.	.	.	.	.	.	.	.	.	.	.	.	.	.	.	.	.	.	.	.	.	.	.	.	.	.	.	.	.	.	.	.	.	.	.	.
	LCR_303PRY	.	.	.	.	.	T	.	.	.	.	.	C	.	.	.	.	.	.	.	.	.	.	.	.	.	.	T	.	.	.	.	.	.	.	T	T	.	.	.	.	.	.	.	.	.	.	.	.
	LCR_387PRY	.	.	.	.	.	T	.	.	.	.	.	.	.	.	.	.	.	.	.	.	.	.	.	.	.	.	.	.	.	.	.	.	.	.	.	.	.	.	.	.	.	.	.	.	.	.	.	.
	LCR_601PRY	.	.	.	.	.	.	.	.	.	.	.	.	.	.	.	.	.	.	.	.	.	.	.	.	.	.	.	.	.	.	.	.	.	.	.	.	.	.	.	.	.	.	.	.	.	.	.	.
	LCR_666PRY	.	.	.	.	.	.	.	.	.	.	.	.	.	.	.	.	.	.	.	.	.	.	.	.	.	.	.	.	.	.	.	.	.	.	.	.	.	.	.	.	.	.	.	.	.	.	.	.
	LCR_881PRY	.	.	.	.	.	T	.	.	.	.	.	.	.	.	.	.	.	.	.	.	.	.	.	.	.	.	.	.	.	.	.	.	.	.	.	.	.	.	.	.	.	.	.	.	.	.	.	.
	LCR_1058PRY	.	.	C	C	.	T	.	C	.	.	.	.	.	.	.	.	.	T	.	T	C	.	.	.	.	.	.	.	.	.	.	.	.	.	.	.	.	.	.	.	.	.	.	.	.	.	.	.
	LCR_1071PRY	.	.	.	.	.	T	.	.	.	.	.	.	.	.	.	.	.	.	.	.	.	.	.	.	.	.	.	.	.	.	.	.	.	.	.	.	.	.	.	.	.	.	.	.	.	.	.	.
	LCR_1093PRY	.	.	.	.	.	T	.	.	.	.	.	.	.	.	.	.	.	.	.	.	.	.	.	.	.	.	.	.	.	.	.	.	.	.	.	.	.	.	.	.	.	.	.	.	.	.	.	.
	LCR_1145PRY	.	.	.	.	.	.	.	.	.	.	.	.	.	.	.	.	.	.	.	.	.	.	.	.	.	.	.	.	.	.	.	.	.	.	.	.	.	.	.	.	.	.	.	.	.	.	.	.
	LCR_1184PRY	.	.	.	.	.	T	.	.	.	.	.	C	C	.	.	.	.	.	.	.	.	.	.	.	.	.	.	.	.	.	.	.	.	.	.	.	.	.	.	.	.	.	.	.	.	.	.	.
	LCR_1219PRY	.	.	.	.	.	T	.	.	.	.	.	C	.	.	.	T	.	.	.	.	.	.	.	.	.	.	T	.	.	.	.	.	.	.	T	T	.	.	.	.	.	.	.	.	.	.	.	.
	LCR_1236PRY	.	.	.	.	.	T	.	.	.	.	.	.	.	.	.	.	.	.	.	.	.	.	.	.	.	.	.	.	.	.	.	.	.	.	.	.	.	.	.	.	.	.	.	.	.	.	.	.
	LCR_1273PRY	.	.	.	.	.	.	.	.	.	.	.	.	.	.	.	.	.	.	.	.	.	.	.	.	.	.	.	.	.	.	.	.	.	.	.	.	.	.	.	.	.	.	.	.	.	.	.	.
	LCR_1426PRY	.	.	.	.	.	T	.	.	.	.	.	.	.	.	.	.	.	.	.	.	.	.	.	.	.	.	.	.	.	.	.	.	.	.	.	.	.	.	.	.	.	.	.	.	.	.	.	.
	LCR_1746PRY	.	.	.	.	.	.	.	.	.	.	.	.	.	.	.	.	.	.	.	.	.	.	.	.	.	.	.	.	.	.	.	.	.	.	.	.	.	.	.	.	.	.	.	.	.	.	.	.
	LCR_1845PRY	.	.	.	.	.	T	.	.	.	.	.	.	.	.	.	.	.	.	.	.	.	.	.	.	.	.	.	.	.	.	.	.	.	.	.	.	.	.	.	.	.	.	.	C	.	.	.	.
	LCR_1913PRY	.	.	.	.	.	T	.	.	.	.	.	.	.	.	.	.	.	.	.	.	.	.	.	.	.	.	.	.	.	.	.	.	.	.	.	.	.	.	.	.	.	.	.	.	.	.	.	.
	LCR_1977PRY	.	.	.	.	.	T	.	.	.	.	.	.	.	.	.	.	.	.	.	.	.	.	.	.	.	.	.	.	.	.	.	.	.	.	.	.	.	.	.	.	.	.	.	.	.	.	.	.
	LCR_2031PRY	.	.	.	.	.	T	.	.	.	.	.	.	.	.	.	.	.	.	.	.	.	.	.	.	.	.	.	.	.	.	.	.	.	.	.	.	.	.	.	.	.	.	.	.	.	.	.	.
	LCR_2064PRY	.	.	.	.	.	T	.	.	.	.	.	.	.	.	.	.	.	.	.	.	.	.	.	.	.	.	.	.	.	.	.	.	.	.	.	.	.	.	.	.	.	.	.	.	.	.	.	.
	LCR_2164PRY	.	.	.	.	.	T	.	.	.	.	.	.	.	.	.	.	.	.	.	.	.	.	.	.	.	.	.	.	.	.	.	.	.	.	.	.	.	.	.	.	.	.	.	.	.	.	.	.
	LCR_2563PRY	.	.	.	.	.	T	.	.	.	.	.	.	.	.	.	.	.	.	.	.	.	.	.	.	.	.	.	.	.	.	.	.	.	.	.	.	.	.	.	.	.	.	.	.	.	.	.	.
	LCR_3092PRY	.	.	.	.	.	T	.	.	.	.	.	.	.	.	.	.	.	.	.	.	.	.	.	.	.	.	.	.	.	.	.	.	.	.	.	.	.	.	.	.	.	.	.	.	.	.	.	.
	LCR_3176PRY	.	.	.	.	.	.	.	.	.	.	.	.	.	.	.	.	.	.	.	.	.	.	.	.	.	.	.	.	.	.	.	.	.	.	.	.	.	.	.	.	.	.	.	.	.	.	.	.
	LCR_3418PRY	.	.	.	.	.	T	.	.	.	.	.	.	.	.	.	.	.	.	.	.	.	.	.	.	.	.	.	.	.	.	.	.	.	.	.	.	.	.	.	.	.	.	.	.	.	.	.	.
	LCR_3522PRY	.	.	.	.	.	T	.	.	.	.	.	C	.	.	.	.	.	.	.	.	.	.	.	.	.	.	.	.	.	.	A	A	.	.	.	.	.	.	.	.	.	G	.	.	.	.	.	.
	LCR_3894PRY	.	.	.	.	.	T	.	.	.	.	.	.	.	.	.	.	.	.	.	.	.	.	.	.	.	.	.	.	.	.	.	.	.	.	.	.	.	.	.	.	.	.	.	.	.	.	.	.
	LCR_4059PRY	.	.	.	.	.	.	.	.	.	.	.	.	.	.	.	.	.	.	.	.	.	.	.	.	.	.	.	.	.	.	.	.	.	.	.	.	.	.	.	.	.	.	.	.	.	.	.	.
	LCR_4396PRY	.	.	.	.	.	T	.	.	.	.	.	.	.	.	.	.	.	.	.	.	.	.	.	.	.	.	.	.	.	.	.	.	.	.	.	.	.	.	.	.	.	.	.	.	.	.	.	.
	LCR_4996PRY	.	.	.	.	.	.	.	.	.	.	.	.	.	.	.	.	.	.	.	.	.	.	.	C	.	.	.	.	.	.	.	.	.	.	.	.	.	.	.	.	.	.	.	.	.	.	.	.
	LCR_E6_171PRY	.	.	.	.	.	T	.	.	.	.	.	C	.	.	.	.	G	.	.	.	.	.	.	.	.	.	T	.	.	.	.	.	.	.	T	T	.	.	.	.	.	.	.	.	.	.	.	.
[truncated: 56 more columns]
