# Supplementary material for: Exploring Human Papillomavirus 16 Long Control Region Variants in Paraguayan Women: Comparing Variant Diversity to Transcriptional Activity and Cervical Lesion Severity
Source: Int J Microbiol. 2026 Jul 6;2026:2292032. doi: 10.1155/ijm/2292032 (PMC13338574; doi:10.1155/ijm/2292032)
Supplement: Supplementary file 2 — Supporting Information 2 Table S2: HPV 16 LCR sequences from cervical samples of Paraguayan women participating in the ESTAMPA study. [file IJM-2026-2292032-s002.xlsx]

## Sheet: Hoja1
	S2 Table . HPV 16 LCR sequences from cervical samples of Paraguayan women participating in the Estampa study.
	Sequences	Nucleotide position
		LCR
		7175	7177	7193	7201	7233	7237	7249	7263	7264	7270	7287	7289	7316	7339	7359	7360	7394	7395	7415	7441	7450	7456	7469	7484	7485	7489	7507	7511	7521	7552	7669	7689	7729	7729	7730	7743	7764	7781	7784	7786	7834	7842	7851	7868	7876	7886	13	24
	HPV16REF_PAVE	A	T	G	T	A	G	G	A	T	C	A	A	A	A	G	G	C	C	C	T	T	G	T	A	A	G	A	C	G	G	C	C	A	A	A	T	C	T	C	C	G	G	T	G	C	C	C	C
	LCR_666PRY	.	.	.	.	.	.	.	.	.	.	.	.	.	.	.	.	.	.	.	.	.	.	.	.	.	.	.	.	.	.	.	.	.	.	.	.	.	.	.	.	.	.	.	.	.	.	.	.
	LCR_1145PRY	.	.	.	.	.	.	.	.	.	.	.	.	.	.	.	.	.	.	.	.	.	.	.	.	.	.	.	.	.	.	.	.	.	.	.	.	.	.	.	.	.	.	.	.	.	.	.	.
	LCR_1601PRY	.	.	.	.	.	.	.	.	.	.	.	.	.	.	.	.	.	.	.	.	.	.	.	.	.	.	.	.	.	.	.	.	.	.	.	.	.	.	.	.	.	.	.	.	.	.	.	.
	LCR_1273PRY	.	.	.	.	.	.	.	.	.	.	.	.	.	.	.	.	.	.	.	.	.	.	.	.	.	.	.	.	.	.	.	.	.	.	.	.	.	.	.	.	.	.	.	.	.	.	.	.
	LCR_1746PRY	.	.	.	.	.	.	.	.	.	.	.	.	.	.	.	.	.	.	.	.	.	.	.	.	.	.	.	.	.	.	.	.	.	.	.	.	.	.	.	.	.	.	.	.	.	.	.	.
	LCR_4059PRY	.	.	.	.	.	.	.	.	.	.	.	.	.	.	.	.	.	.	.	.	.	.	.	.	.	.	.	.	.	.	.	.	.	.	.	.	.	.	.	.	.	.	.	.	.	.	.	.
	LCR_1508PRY	.	.	T	.	.	.	.	.	.	.	.	.	.	.	.	.	.	.	.	.	.	.	.	.	.	.	.	.	.	.	.	.	.	.	.	.	.	.	.	.	.	.	.	.	.	.	.	.
	LCR_3176PRY	.	.	.	.	.	.	.	.	.	.	.	.	.	.	.	.	.	.	.	.	.	.	.	.	.	.	.	.	.	.	.	.	.	.	.	.	.	.	.	.	.	.	.	.	A	.	.	.
	LCR_679PRY	.	.	T	.	.	.	.	.	.	.	.	.	.	.	.	.	.	.	.	.	.	.	.	.	.	.	.	.	A	.	.	.	.	.	.	.	.	.	.	.	.	.	.	.	.	.	.	.
	LCR_1153PRY	.	.	T	.	.	.	.	.	.	.	.	.	.	.	.	.	.	.	.	.	.	.	.	.	.	.	.	.	A	.	.	.	.	.	.	.	.	.	.	.	.	.	.	.	.	.	.	.
	LCR_1479PRY	.	.	T	.	.	.	.	.	.	.	.	.	.	.	.	.	.	.	.	.	.	.	.	.	.	.	.	.	A	.	.	.	.	.	.	.	.	.	.	.	.	.	.	.	.	.	.	.
	LCR_1093PRY	.	.	T	.	.	.	.	.	.	.	.	.	.	.	.	.	.	.	.	.	.	.	.	.	.	.	.	.	A	.	.	.	.	.	.	.	.	.	.	.	.	.	.	.	.	.	.	.
	LCR_3894PRY	.	.	T	.	.	.	.	.	.	.	.	.	.	.	.	.	.	.	.	.	.	.	.	.	.	.	.	.	A	.	.	.	.	.	.	.	.	.	.	.	.	.	.	.	.	.	.	.
	LCR_262PRY	.	.	T	.	.	.	.	.	.	.	.	.	.	.	.	.	.	.	.	.	.	.	.	.	.	.	.	.	A	.	.	.	.	.	.	.	.	.	.	.	.	.	.	.	.	.	.	.
	LCR_387PRY	.	.	T	.	.	.	.	.	.	.	.	.	.	.	.	.	.	.	.	.	.	.	.	.	.	.	.	.	A	.	.	.	.	.	.	.	.	.	.	.	.	.	.	.	.	.	.	.
	LCR_881PRY	.	.	T	.	.	.	.	.	.	.	.	.	.	.	.	.	.	.	.	.	.	.	.	.	.	.	.	.	A	.	.	.	.	.	.	.	.	.	.	.	.	.	.	.	.	.	.	.
	LCR_1071PRY	.	.	T	.	.	.	.	.	.	.	.	.	.	.	.	.	.	.	.	.	.	.	.	.	.	.	.	.	A	.	.	.	.	.	.	.	.	.	.	.	.	.	.	.	.	.	.	.
	LCR_1236PRY	.	.	T	.	.	.	.	.	.	.	.	.	.	.	.	.	.	.	.	.	.	.	.	.	.	.	.	.	A	.	.	.	.	.	.	.	.	.	.	.	.	.	.	.	.	.	.	.
	LCR_1426PRY	.	.	T	.	.	.	.	.	.	.	.	.	.	.	.	.	.	.	.	.	.	.	.	.	.	.	.	.	A	.	.	.	.	.	.	.	.	.	.	.	.	.	.	.	.	.	.	.
	LCR_2031PRY	.	.	T	.	.	.	.	.	.	.	.	.	.	.	.	.	.	.	.	.	.	.	.	.	.	.	.	.	A	.	.	.	.	.	.	.	.	.	.	.	.	.	.	.	.	.	.	.
	LCR_2064PRY	.	.	T	.	.	.	.	.	.	.	.	.	.	.	.	.	.	.	.	.	.	.	.	.	.	.	.	.	A	.	.	.	.	.	.	.	.	.	.	.	.	.	.	.	.	.	.	.
	LCR_2164PRY	.	.	T	.	.	.	.	.	.	.	.	.	.	.	.	.	.	.	.	.	.	.	.	.	.	.	.	.	A	.	.	.	.	.	.	.	.	.	.	.	.	.	.	.	.	.	.	.
	LCR_2563PRY	.	.	T	.	.	.	.	.	.	.	.	.	.	.	.	.	.	.	.	.	.	.	.	.	.	.	.	.	A	.	.	.	.	.	.	.	.	.	.	.	.	.	.	.	.	.	.	.
	LCR_4396PRY	.	.	T	.	.	.	.	.	.	.	.	.	.	.	.	.	.	.	.	.	.	.	.	.	.	.	.	.	A	.	.	.	.	.	.	.	.	.	.	.	.	.	.	.	.	.	.	.
	LCR_1913PRY	.	.	T	.	.	.	.	.	.	.	.	.	.	.	.	.	.	.	.	.	.	.	.	.	.	.	.	.	A	.	.	.	.	.	.	.	.	.	.	.	.	.	.	.	.	.	.	.
	LCR_1977PRY	.	.	T	.	.	.	.	.	.	.	.	.	.	.	.	.	.	.	.	.	.	.	.	.	.	.	.	.	A	.	.	.	.	.	.	.	.	.	.	.	.	.	.	.	.	.	.	.
	LCR_3092PRY	.	.	T	.	.	.	.	.	.	.	.	.	.	.	.	.	.	.	.	.	.	.	.	.	.	.	.	.	A	.	.	.	.	.	.	.	.	.	.	.	.	.	.	.	.	.	.	.
	LCR_218PRY	.	.	.	.	C	.	.	.	.	.	.	.	.	.	.	.	.	.	.	.	.	.	A	.	.	.	.	.	.	.	.	.	.	.	.	.	.	.	.	.	.	.	.	.	.	.	.	.
	LCR_4996PRY	.	.	.	.	.	.	.	.	.	.	.	.	C	.	.	.	.	.	.	.	.	.	.	.	.	.	.	.	.	.	.	.	.	.	.	.	.	.	.	.	.	.	.	.	.	.	.	.
	LCR_601PRY	.	.	.	.	.	.	.	.	.	.	.	.	.	.	.	.	.	.	.	.	.	.	.	.	.	.	.	.	A	A	.	.	.	.	.	.	.	.	.	.	.	.	.	.	.	.	.	.
	LCR_257PRY	.	.	T	.	.	.	.	.	.	.	.	.	.	.	.	.	.	.	T	.	.	.	.	.	.	.	.	.	A	.	.	.	.	.	.	.	.	.	.	.	.	.	.	.	.	.	.	.
	LCR_3418PRY	.	.	T	.	.	.	.	.	.	.	.	.	.	.	.	.	.	.	.	.	.	.	.	.	.	.	.	.	A	.	.	.	.	.	.	.	.	.	.	.	.	.	.	.	.	.	.	.
	LCR_1845PRY	.	.	T	.	.	.	.	.	.	.	.	.	.	.	.	.	.	.	.	.	C	.	.	.	.	.	.	.	A	.	.	.	.	.	.	.	.	.	.	.	.	.	.	.	.	.	.	.
	LCR_193PRY	.	.	.	.	.	.	C	.	.	.	.	.	.	.	.	.	.	.	.	.	.	A	.	.	.	.	.	.	A	A	.	.	.	.	.	.	.	.	.	.	.	.	.	.	.	.	.	.
	LCR_1184PRY	.	.	T	.	C	C	.	.	.	.	.	.	.	.	.	.	.	.	.	.	.	.	.	C	.	.	.	.	A	.	.	.	.	.	.	.	.	.	.	.	.	.	.	.	.	.	.	.
	LCR_18PRY	.	.	.	.	.	.	.	.	.	.	.	.	C	.	.	.	.	.	.	.	.	.	.	.	.	.	.	.	.	.	.	.	.	.	.	.	.	.	.	.	.	.	C	A	.	.	T	.
	LCR_1058PRY	C	C	T	C	.	.	.	.	.	T	T	C	.	.	.	.	.	.	.	.	.	.	.	.	.	.	.	.	A	.	.	.	.	.	C	.	.	C	.	.	.	A	.	.	.	.	T	T
	LCR_4227PRY	.	.	T	.	C	.	.	.	.	.	.	.	.	T	.	.	T	T	.	.	.	.	.	.	C	A	G	.	A	.	T	A	C	C	.	.	T	.	.	T	.	.	.	.	.	G	.	.
	LCR_4932PRY	.	.	T	.	C	.	.	.	.	.	.	.	.	T	.	.	T	T	.	.	.	.	.	.	C	A	.	.	A	.	T	A	C	C	.	G	T	.	.	T	.	.	.	.	.	G	.	.
	LCR_303PRY	.	.	T	.	C	.	.	.	.	.	.	.	.	T	.	.	T	T	.	.	.	.	.	.	C	A	.	.	A	.	T	A	T	T	.	G	T	.	.	T	.	.	.	.	.	G	.	.
	LCR_1219PRY	.	.	T	.	C	.	.	T	.	.	.	.	.	T	.	.	T	T	.	.	.	.	.	.	C	A	.	.	A	.	T	A	T	T	.	G	T	.	.	T	.	.	.	.	.	G	.	.
	LCR_171PRY	.	.	T	.	C	.	.	.	G	.	.	.	.	T	.	.	T	T	.	.	.	.	.	.	C	A	.	.	A	.	T	A	C	C	.	G	T	.	.	T	.	.	.	.	.	G	.	.
	LCR_2218PRY	.	.	T	.	C	.	.	.	G	.	.	.	.	T	.	.	T	T	.	.	.	.	.	.	C	A	.	T	A	.	T	A	C	C	.	G	T	.	.	T	.	.	.	.	.	G	.	.
	LCR_3522PRY	.	.	T	.	C	.	.	.	.	.	.	.	.	.	A	A	.	.	.	G	.	.	.	.	C	A	.	.	A	.	T	A	C	C	.	.	T	.	T	T	T	.	.	.	.	.	.	.
	E: European AS: Asian AA: Asian - American NSIL: Negative for squamous intraepithelial lesion CIN 1: Cervical intraepithelial neoplasia grade 1 CIN 2: Cervical intraepithelial neoplasia grade 2 CIN 3: Cervical intraepithelial neoplasia grade 3
[truncated: 6 more columns]
