# Supplementary material for: Exploring Human Papillomavirus 16 Long Control Region Variants in Paraguayan Women: Comparing Variant Diversity to Transcriptional Activity and Cervical Lesion Severity
Source: Int J Microbiol. 2026 Jul 6;2026:2292032. doi: 10.1155/ijm/2292032 (PMC13338574; doi:10.1155/ijm/2292032)
Supplement: Supplementary file 3 — Supporting Information 3 Table S3: Frequency and statistical association of HPV16 LCR mutations with CIN2+ status in Paraguayan women. [file IJM-2026-2292032-s003.xlsx]

## Sheet: Hoja2
S3 Table. Frequency and statistical association of HPV16 LCR mutations with CIN2+ status in Paraguayan women.
Nucleotide mutation site	<CIN2 (n=19)		CIN2+ (n=25)		Fisher's exact test (p)	OR (IC95%)	p_adj_bonf	p_adj_fdr
	n	Proportion (%)	n	Proportion (%)
A7175C	0	0	1	4	p=1	Inf (0.02–Inf)	1	1
T7177C	0	0	1	4	p=1	Inf (0.02–Inf)	1	1
G7193T	14	73.6842	18	72	p=1	0.92 (0.19–4.24)	1	1
T7201C	0	0	1	4	p=1	Inf (0.02–Inf)	1	1
A7233C	0	0	9	36	p=0.005	Inf (1.92–Inf)	0.278	0.097
G7237C	0	0	1	4	p=1	Inf (0.02–Inf)	1	1
G7249C	1	5.26316	0	0	p=0.43	0 (0–29.64)	1	1
A7263T	0	0	1	4	p=1	Inf (0.02–Inf)	1	1
T7264G	0	0	2	8	p=0.50	Inf (0.14–Inf)	1	1
C7270T	0	0	1	4	p=1	Inf (0.02–Inf)	1	1
A7287T	0	0	1	4	p=1	Inf (0.02–Inf)	1	1
A7289C	0	0	1	4	p=1	Inf (0.02–Inf)	1	1
A7316C	1	5.26316	1	4	p=1	0.75 (0.01–62.08)	1	1
A7339T	0	0	6	24	p=0.03	Inf (1–Inf)	1	0.129
G7359A	0	0	1	4	p=1	Inf (0.02–Inf)	1	1
G7360A	0	0	1	4	p=1	Inf (0.02–Inf)	1	1
C7394T	0	0	6	24	p=0.03	Inf (1–Inf)	1	0.129
C7395T	0	0	6	24	p=0.03	Inf (1–Inf)	1	0.129
C7415T	0	0	1	4	p=1	Inf (0.02–Inf)	1	1
T7441G	0	0	1	4	p=1	Inf (0.02–Inf)	1	1
T7450C	0	0	1	4	p=1	Inf (0.02–Inf)	1	1
G7456A	1	5.26316	0	0	p=0.43	0 (0–29.64)	1	1
T7469A	0	0	1	4	p=1	Inf (0.02–Inf)	1	1
A7484C	0	0	1	4	p=1	Inf (0.02–Inf)	1	1
A7485C	0	0	7	28	p=0.01	Inf (1.27–Inf)	0.679	0.097
G7489A	0	0	7	28	p=0.01	Inf (1.27–Inf)	0.679	0.097
A7507G	0	0	1	4	p=1	Inf (0.02–Inf)	1	1
C7511T	0	0	1	4	p=1	Inf (0.02–Inf)	1	1
G7521A	14	73.6842	19	76	p=1	1.13 (0.22–5.5)	1	1
G7552A	1	5.26316	1	4	p=1	0.75 (0.01–62.08)	1	1
C7669T	0	0	7	28	p=0.01	Inf (1.27–Inf)	0.679	0.097
C7689A	0	0	7	28	p=0.01	Inf (1.27–Inf)	0.679	0.097
A7729C	0	0	5	20	p=0.06	Inf (0.75–Inf)	1	0.225
A7729T	0	0	2	8	p=0.50	Inf (0.14–Inf)	1	1
A7730C	0	0	1	4	p=1	Inf (0.02–Inf)	1	1
T7743G	0	0	5	20	p=0.06	Inf (0.75–Inf)	1	0.225
C7764T	0	0	7	28	p=0.01	Inf (1.27–Inf)	0.679	0.097
T7781C	0	0	1	4	p=1	Inf (0.02–Inf)	1	1
C7784T	0	0	1	4	p=1	Inf (0.02–Inf)	1	1
C7786T	0	0	7	28	p=0.01	Inf (1.27–Inf)	0.679	0.097
G7834T	0	0	1	4	p=1	Inf (0.02–Inf)	1	1
G7842A	0	0	1	4	p=1	Inf (0.02–Inf)	1	1
T7851C	1	5.26316	0	0	p=0.43	0 (0–29.64)	1	1
G7868A	1	5.26316	0	0	p=0.43	0 (0–29.64)	1	1
C7876A	1	5.26316	0	0	p=0.43	0 (0–29.64)	1	1
C7886G	0	0	6	24	p=0.03	Inf (1–Inf)	1	0.129
C13T	1	5.26316	1	4	p=1	0.75 (0.01–62.08)	1	1
C24T	0	0	1	4	p=1	Inf (0.02–Inf)	1	1
A98C	1	5	0	0	0.43	0 (0–29.64)	1	1
CIN2: Cervical intraepithelial neoplasia grade 2. *Fisher’s exact test for association between mutation presence and lesions CIN2+. Frequency and distribution of HPV16 long control region (LCR) mutations according to cervical lesion status (<CIN2 and CIN2+) in Paraguayan women. For each mutation, the number and percentage of samples harboring the mutation in each group are shown. Associations bet…
