# Supplementary material for: Exploring Human Papillomavirus 16 Long Control Region Variants in Paraguayan Women: Comparing Variant Diversity to Transcriptional Activity and Cervical Lesion Severity
Source: Int J Microbiol. 2026 Jul 6;2026:2292032. doi: 10.1155/ijm/2292032 (PMC13338574; doi:10.1155/ijm/2292032)
Supplement: Supplementary file 4 — Supporting Information 4 Table S4: Sequence variability of the long control region and transcriptional activity of different human papillomavirus type 16 (HPV‐16) molecular variants. [file IJM-2026-2292032-s004.xlsx]

## Sheet: ING
S4 Table. Sequence variability of the long control region and transcriptional activity of different human papillomavirus type 16 (HPV-16) molecular variants.
HPV16 variant	Nucleotide at position																																				Sublineage	Ginecological diagnosis	Transcriptional activitya
	LCR
	7175	7176	7177	7193	7201	7233	7264	7270	7287	7289	7316	7339	7394	7395	7434	7436	7485	7489	7521	7669	7689	7729	7730	7743	7764	7781	7786	7842	7851	7863		7864	7868	7886	13	24
HPV16REF_PAVE	A	T	T	G	T	A	T	C	A	A	A	A	C	C	C	G	A	G	G	C	C	A	A	T	C	T	C	G	T	G	-	T	G	C	C	C	A1	-
SiHa	.	.	.	.	.	.	.	.	.	.	.	.	.	.	-	C	.	.	.	.	.	.	.	.	.	.	.	.	.	.	A	.	.	.	.	.	A1	-	0,7 ± 0,15
Caski	.	.	.	.	.	.	.	.	.	.	.	.	.	.	-	C	.	.	.	.	.	.	.	.	.	.	.	.	.	.	A	.	.	.	.	.	A1	-	0,89 ± 0,31
LCR_18PRY	.	.	.	.	.	.	.	.	.	.	C	.	.	.	.	.	.	.	.	.	.	.	.	.	.	.	.	.	C	.	-	.	A	.	T	.	A1	NSIL	0,03 ± 0,02
LCR_1058PRY	C	.	C	T	C	.	.	T	T	C	.	.	.	.	.	.	.	.	A	.	.	.	C	.	.	C	.	A	.	.	-	.	.	.	T	T	A4	Ca	2,34 ± 0,78
LCR_171PRY	.	.	.	T	.	C	G	.	.	.	.	T	T	T	.	.	C	A	A	T	A	C	.	G	T	.	T	.	.	.	-	.	.	G	.	.	D3	CIN3	0,72 ± 0,21
Pl-16 (K02718)	.	.	.	.	.	.	.	.	.	.	.	.	.	.	-	C	.	.	.	.	.	.	.	.	.	.	.	.	.	.	A	.	.	.	.	.	A1	-	1
Note. Dots (…) indicate positions where no sequence variation was found relative to the HPV16 reference from the PAVE (GenBank accession no. K02718). Nucleotide changes are shown at the corresponding positions. Transcriptional activity was assessed by luciferase assay following transfection of C33A cells and is expressed as relative light units normalized to β-galactosidase activity and protein c…
